# Supplementary material for: Water Influence on the Physico-Chemical Properties and 3D Printability of Choline Acrylate—Bacterial Cellulose Inks
Source: Polymers (Basel). 2023 Apr 30;15(9):2156. doi: 10.3390/polym15092156 (PMC10181127; doi:10.3390/polym15092156)
Supplement: Supplementary file 1 [file polymers-15-02156-s001.zip]

Archive with 1 entries (1 files):
- polymers-2346042-supplementary.pdf
